# Supplementary material for: Hemp Seed Fermented by Aspergillus oryzae Attenuates Lipopolysaccharide-Stimulated Inflammatory Responses in N9 Microglial Cells
Source: Foods. 2022 Jun 9;11(12):1689. doi: 10.3390/foods11121689 (PMC9222285; doi:10.3390/foods11121689)
Supplement: Supplementary file 1 [file foods-11-01689-s001.zip]

Archive with 1 entries (1 files):
- foods-1735417-supplementary.pdf
